# Supplementary material for: Body height and waist circumference of young Swiss men as assessed by 3D laser-based photonic scans and by manual anthropometric measurements
Source: PeerJ. 2019 Dec 12;7:e8095. doi: 10.7717/peerj.8095 (PMC6931388; doi:10.7717/peerj.8095)
Supplement: Table S2 [file peerj-07-8095-s002.xls]

## Sheet: Sheet1
ID	Waist_BIA	Waist_Scan_adj	Waist_Scan	Waist_Scan_adj_2	Waist_Scan_2	Height_BIA	Height_Scan_norm	Height_Scan_straight	Weight	BMI_BIA	BMI_Scan	BMI_Scan_adj	WHO_BIA	WHO_norm	WHO_adj	WC_BIA	WC_Scan	WC_Adj	Relativefatmassvalue	visceraladiposetissuevalue	Waist_BIA_T	Waist_Scan_T	Waist_Scan_adj_T	BMI_BIA_T	BMI_Scan_T	BMI_Scan_adj_T
1	71	68.9	69.8	69	70	175.1	174.8	174.6	53.3	17.38	17.4439	17.4839	<18.5kg/m2	<18.5kg/m2	<18.5kg/m2	<=94.0cm	<=94.0cm	<=94.0cm	5.87	0.65	1	1	1	1	1	1
2	71	70.5	70.5	71	71	169.3	168.3	169.2	60.05	20.95	21.2004	20.9755	18.5-24.9kg/m2	18.5-24.9kg/m2	18.5-24.9kg/m2	<=94.0cm	<=94.0cm	<=94.0cm	5.22	0.03	1	1	1	1	1	1
3	72	71.9	72.3	72	72	195.9	195.4	195.6	65.4	17.04	17.1289	17.0939	<18.5kg/m2	<18.5kg/m2	<18.5kg/m2	<=94.0cm	<=94.0cm	<=94.0cm	5.3	0.45	1	1	1	1	1	1
4	72	72.3	72.4	72	72	170.9	170	170.5	61.65	21.11	21.3322	21.2072	18.5-24.9kg/m2	18.5-24.9kg/m2	18.5-24.9kg/m2	<=94.0cm	<=94.0cm	<=94.0cm	4.11	0.05	1	1	1	1	1	1
5	73	73.3	73.6	73	74	181.9	182.8	183.4	65.2	19.71	19.5117	19.3842	18.5-24.9kg/m2	18.5-24.9kg/m2	18.5-24.9kg/m2	<=94.0cm	<=94.0cm	<=94.0cm	11.92	0.25	1	1	1	1	1	1
6	74	74	73.8	74	74	171.7	171.3	171.2	56.5	19.16	19.2546	19.2771	18.5-24.9kg/m2	18.5-24.9kg/m2	18.5-24.9kg/m2	<=94.0cm	<=94.0cm	<=94.0cm	10.26	0.59	1	1	1	1	1	1
7	74	73.9	73.9	74	74	180.6	180.1	181	65.2	19.99	20.1011	19.9017	18.5-24.9kg/m2	18.5-24.9kg/m2	18.5-24.9kg/m2	<=94.0cm	<=94.0cm	<=94.0cm	8.16	0.17	1	1	1	1	1	1
8	74	74.4	74	74	74	170.6	169.9	169.9	60.05	20.63	20.803	20.803	18.5-24.9kg/m2	18.5-24.9kg/m2	18.5-24.9kg/m2	<=94.0cm	<=94.0cm	<=94.0cm	9.84	0.54	1	1	1	1	1	1
9	74	73.7	74.4	74	74	170.5	170.7	170.6	61.3	21.09	21.0375	21.0621	18.5-24.9kg/m2	18.5-24.9kg/m2	18.5-24.9kg/m2	<=94.0cm	<=94.0cm	<=94.0cm	6.67	0.08	1	1	1	1	1	1
10	70	74.8	74.5	75	75	176	174.8	175.3	65.35	21.1	21.3876	21.2658	18.5-24.9kg/m2	18.5-24.9kg/m2	18.5-24.9kg/m2	<=94.0cm	<=94.0cm	<=94.0cm	6.93	0	1	1	1	1	1	1
11	75	75.3	75.3	75	75	173.9	173.9	173.2	59.2	19.58	19.5759	19.7345	18.5-24.9kg/m2	18.5-24.9kg/m2	18.5-24.9kg/m2	<=94.0cm	<=94.0cm	<=94.0cm	8.49	0.28	1	1	1	1	1	1
12	74	78.4	75.3	78	75	186.8	186	186.4	67.25	19.27	19.4387	19.3553	18.5-24.9kg/m2	18.5-24.9kg/m2	18.5-24.9kg/m2	<=94.0cm	<=94.0cm	<=94.0cm	17.64	0.71	1	1	2	1	1	1
13	72	75.4	75.5	75	76	186.6	185.8	186.4	66.9	19.21	19.3791	19.2546	18.5-24.9kg/m2	18.5-24.9kg/m2	18.5-24.9kg/m2	<=94.0cm	<=94.0cm	<=94.0cm	7.34	0	1	1	1	1	1	1
14	77	75.7	75.7	76	76	175.9	176.1	177	69.95	22.61	22.5564	22.3276	18.5-24.9kg/m2	18.5-24.9kg/m2	18.5-24.9kg/m2	<=94.0cm	<=94.0cm	<=94.0cm	6.13	0	2	1	1	2	2	2
15	78	76.7	75.7	77	76	179.3	178.8	179.3	64.65	20.11	20.2224	20.1098	18.5-24.9kg/m2	18.5-24.9kg/m2	18.5-24.9kg/m2	<=94.0cm	<=94.0cm	<=94.0cm	2.35	0.45	2	1	1	1	1	1
16	77	76.3	76.2	76	76	173	172.4	172.9	65.65	21.94	22.0882	21.9606	18.5-24.9kg/m2	18.5-24.9kg/m2	18.5-24.9kg/m2	<=94.0cm	<=94.0cm	<=94.0cm	15.03	0.62	2	1	1	2	2	1
17	77	76.9	77	77	77	171.8	170	170.8	66.95	22.68	23.1661	22.9496	18.5-24.9kg/m2	18.5-24.9kg/m2	18.5-24.9kg/m2	<=94.0cm	<=94.0cm	<=94.0cm	12.04	0.42	2	1	1	2	2	2
18	76	77	77	77	77	179.6	178.8	180	71.3	22.1	22.3025	22.0062	18.5-24.9kg/m2	18.5-24.9kg/m2	18.5-24.9kg/m2	<=94.0cm	<=94.0cm	<=94.0cm	12.29	0.21	1	1	1	2	2	2
19	77	77.2	77.6	77	78	169.5	169.1	169.7	67.8	23.6	23.7106	23.5432	18.5-24.9kg/m2	18.5-24.9kg/m2	18.5-24.9kg/m2	<=94.0cm	<=94.0cm	<=94.0cm	13.89	0.68	2	2	1	2	2	2
20	76	79.3	77.6	79	78	175.2	174.7	174.6	67.05	21.84	21.9691	21.9943	18.5-24.9kg/m2	18.5-24.9kg/m2	18.5-24.9kg/m2	<=94.0cm	<=94.0cm	<=94.0cm	17.31	0.49	1	2	2	1	1	1
21	75	78.5	77.7	79	78	176	176	176.3	74.1	23.92	23.9217	23.8404	18.5-24.9kg/m2	18.5-24.9kg/m2	18.5-24.9kg/m2	<=94.0cm	<=94.0cm	<=94.0cm	19.06	0.51	1	2	2	2	2	2
22	76	79.1	78.9	79	79	186	185.2	185.8	73.2	21.16	21.3417	21.2041	18.5-24.9kg/m2	18.5-24.9kg/m2	18.5-24.9kg/m2	<=94.0cm	<=94.0cm	<=94.0cm	12.03	0.13	1	2	2	1	1	1
23	75	79.3	79.7	79	80	185.8	185.2	185.1	75.45	21.86	21.9977	22.0215	18.5-24.9kg/m2	18.5-24.9kg/m2	18.5-24.9kg/m2	<=94.0cm	<=94.0cm	<=94.0cm	12.17	0.01	1	2	2	1	1	2
24	81	81	79.9	81	80	180.4	179.4	180	75.35	23.15	23.412	23.2562	18.5-24.9kg/m2	18.5-24.9kg/m2	18.5-24.9kg/m2	<=94.0cm	<=94.0cm	<=94.0cm	14.85	0.65	2	2	2	2	2	2
25	81	80.1	80	80	80	182	181	181.8	79.3	23.94	24.2056	23.993	18.5-24.9kg/m2	18.5-24.9kg/m2	18.5-24.9kg/m2	<=94.0cm	<=94.0cm	<=94.0cm	14.02	0.48	2	2	2	2	2	2
26	77	80	80.4	80	80	172.3	170.8	172.2	70.55	23.76	24.1836	23.792	18.5-24.9kg/m2	18.5-24.9kg/m2	18.5-24.9kg/m2	<=94.0cm	<=94.0cm	<=94.0cm	18	0.34	2	2	2	2	2	2
27	80	80.8	80.8	81	81	194.6	193		81.45	21.51	21.8664		18.5-24.9kg/m2	18.5-24.9kg/m2		<=94.0cm	<=94.0cm	<=94.0cm	13.36	0.29	2	2	2	1	1
28	80	81	81	81	81	171.7	171.3	171.3	67.15	22.78	22.884	22.884	18.5-24.9kg/m2	18.5-24.9kg/m2	18.5-24.9kg/m2	<=94.0cm	<=94.0cm	<=94.0cm	11.89	0.78	2	2	2	2	2	2
29	78	81.3	81.6	81	82	170.4	168.9	170.6	68.2	23.49	23.907	23.4329	18.5-24.9kg/m2	18.5-24.9kg/m2	18.5-24.9kg/m2	<=94.0cm	<=94.0cm	<=94.0cm	15.9	0.57	2	2	2	2	2	2
30	81	81.8	81.7	82	82	177.9	176.1	176.4	77.3	24.42	24.9265	24.8418	18.5-24.9kg/m2	18.5-24.9kg/m2	18.5-24.9kg/m2	<=94.0cm	<=94.0cm	<=94.0cm	10.75	0.54	2	2	2	2	2	2
31	81	82.4	82.4	82	82	186.3	185.2	186.4	82.75	23.84	24.126	23.8164	18.5-24.9kg/m2	18.5-24.9kg/m2	18.5-24.9kg/m2	<=94.0cm	<=94.0cm	<=94.0cm	15.88	0.29	2	2	2	2	2	2
32	84	83.2	82.5	83	83	192.1	191.6	191.6	85.65	23.21	23.3312	23.3312	18.5-24.9kg/m2	18.5-24.9kg/m2	18.5-24.9kg/m2	<=94.0cm	<=94.0cm	<=94.0cm	17.35	0.71	2	2	2	2	2	2
33	83	84	83.6	84	84	176.7	176.1	176.3	80.4	25.75	25.9261	25.8673	25.0-29.9kg/m2	25.0-29.9kg/m2	25.0-29.9kg/m2	<=94.0cm	<=94.0cm	<=94.0cm	20.71	1.11	2	2	2	3	3	3
34	81	83.7	83.8	84	84	182.9	183.5	183.4	86.3	25.8	25.6294	25.6574	25.0-29.9kg/m2	25.0-29.9kg/m2	25.0-29.9kg/m2	<=94.0cm	<=94.0cm	<=94.0cm	25.53	0.66	2	2	2	3	2	2
35	82	84.6	84	85	84	185.7	185.2	185.1	84	24.36	24.4905	24.517	18.5-24.9kg/m2	18.5-24.9kg/m2	18.5-24.9kg/m2	<=94.0cm	<=94.0cm	<=94.0cm	19.13	0.69	2	2	2	2	2	2
36	85	86.1	85.6	86	86	169.7	169	169.8	69.4	24.1	24.2989	24.0704	18.5-24.9kg/m2	18.5-24.9kg/m2	18.5-24.9kg/m2	<=94.0cm	<=94.0cm	<=94.0cm	20.72	1.4	3	3	3	2	2	2
37	86	88.3	87	88	87	180	178.8	180	93.15	28.75	29.1372	28.75	25.0-29.9kg/m2	25.0-29.9kg/m2	25.0-29.9kg/m2	<=94.0cm	<=94.0cm	<=94.0cm	21.17	1.02	3	3	3	3	3	3
38	84	86.7	87.2	87	87	176.3	174.8	175.3	81.65	26.27	26.7223	26.57	25.0-29.9kg/m2	25.0-29.9kg/m2	25.0-29.9kg/m2	<=94.0cm	<=94.0cm	<=94.0cm	18.8	0.8	2	3	3	3	3	3
39	87	88.6	88.7	89	89	186.6	184.2	186.4	93.25	26.78	27.4833	26.8384	25.0-29.9kg/m2	25.0-29.9kg/m2	25.0-29.9kg/m2	<=94.0cm	<=94.0cm	<=94.0cm	14.6	0.45	3	3	3	3	3	3
40	87	89.4	89.5	89	90	176.6	176.1	176.3	80.35	25.76	25.91	25.8512	25.0-29.9kg/m2	25.0-29.9kg/m2	25.0-29.9kg/m2	<=94.0cm	<=94.0cm	<=94.0cm	13.89	0.77	3	3	3	3	3	3
41	89	89.4	89.9	89	90	170.3	170.7	170.6	77.45	26.7	26.58	26.6111	25.0-29.9kg/m2	25.0-29.9kg/m2	25.0-29.9kg/m2	<=94.0cm	<=94.0cm	<=94.0cm	21.39	1.31	3	3	3	3	3	3
42	89	93.8	92	94	92	175.4	174	175.3	90.2	29.32	29.7926	29.3523	25.0-29.9kg/m2	25.0-29.9kg/m2	25.0-29.9kg/m2	<=94.0cm	<=94.0cm	<=94.0cm	25.33	1.22	3	3	3	3	3	3
43	90	92.3	92.2	92	92	188.4	188.4	189.2	97.45	27.45	27.4549	27.2232	25.0-29.9kg/m2	25.0-29.9kg/m2	25.0-29.9kg/m2	<=94.0cm	<=94.0cm	<=94.0cm	25.41	1.29	3	3	3	3	3	3
44	92	93.6	93.2	94	93	185.1	185.1	185.1	101.55	29.64	29.6392	29.6392	25.0-29.9kg/m2	25.0-29.9kg/m2	25.0-29.9kg/m2	<=94.0cm	<=94.0cm	<=94.0cm	29.69	1.77	3	3	3	3	3	3
45	87	92.9	93.6	93	94	183.6	181.1	182.7	86.7	25.72	26.4352	25.9742	25.0-29.9kg/m2	25.0-29.9kg/m2	25.0-29.9kg/m2	<=94.0cm	<=94.0cm	94.0-101.9cm	24.26	1.07	3	3	3	2	3	3
46	88	91.6	93.8	92	94	171.5	170.7	170.6	81.5	27.71	27.9699	28.0027	25.0-29.9kg/m2	25.0-29.9kg/m2	25.0-29.9kg/m2	<=94.0cm	<=94.0cm	94.0-101.9cm	26.43	1.6	3	3	3	3	3	3
47	97	98.4	96.9	98	97	179.6	178.8	179.5	89.4	27.72	27.9642	27.7465	25.0-29.9kg/m2	25.0-29.9kg/m2	25.0-29.9kg/m2	94.0-101.9cm	94.0-101.9cm	94.0-101.9cm	25.81	2.21	3	3	3	3	3	3
48	96	99.1	97.8	99	98	173.1	172.3	173	95.65	31.92	32.2192	31.959	>=30.0kg/m2	>=30.0kg/m2	>=30.0kg/m2	94.0-101.9cm	94.0-101.9cm	94.0-101.9cm	32.67	2.7	3	3	3	3	3	3
49	99	99.8	100.2	100	100	183.6	181.9	183.4	93.7	27.8	28.3188	27.8574	25.0-29.9kg/m2	25.0-29.9kg/m2	25.0-29.9kg/m2	94.0-101.9cm	94.0-101.9cm	94.0-101.9cm	27.82	2.52	3	3	3	3	3	3
50	101	105.6	101.2	106	101	176.4	175.6	176.4	95.25	30.61	30.8899	30.6103	>=30.0kg/m2	>=30.0kg/m2	>=30.0kg/m2	94.0-101.9cm	>=102.0cm	94.0-101.9cm	26.44	2.88	3	3	3	3	3	3
51	97	101.7	103.3	102	103	183	181.2	182.4	95.55	28.53	29.1014	28.7198	25.0-29.9kg/m2	25.0-29.9kg/m2	25.0-29.9kg/m2	94.0-101.9cm	94.0-101.9cm	>=102.0cm	31.48	2.33	3	3	3	3	3	3
52	113	116.7	116.6	117	117	177.8	176.9	177.1	121.8	38.53	38.9217	38.8338	>=30.0kg/m2	>=30.0kg/m2	>=30.0kg/m2	>=102.0cm	>=102.0cm	>=102.0cm	38.88	5.16	3	3	3	3	3	3
